# Supplementary material for: Beta 2-Adrenergic Receptor in Circulating Cancer-Associated Cells Predicts for Increases in Stromal Macrophages in Circulation and Patient Survival in Metastatic Breast Cancer
Source: Int J Mol Sci. 2022 Jun 30;23(13):7299. doi: 10.3390/ijms23137299 (PMC9266803; doi:10.3390/ijms23137299)
Supplement: Supplementary file 1 [file ijms-23-07299-s001.zip]

Archive with 1 entries (1 files):
- ijms-1765507-supplementary.pdf
